# Supplementary material for: A whole genome sequencing study of moderate to severe asthma identifies a lung function locus associated with asthma risk
Source: Sci Rep. 2022 Apr 2;12:5574. doi: 10.1038/s41598-022-09447-8 (PMC8976834; doi:10.1038/s41598-022-09447-8)
Supplement: Supplementary file 2 — Supplementary Information 2. [file 41598_2022_9447_MOESM2_ESM.xlsx]

## Sheet: TableS1
Supplemental Table 1. Liability-scale h2 estimates of moderate-severe asthma risk for a range of prevalences.
Prevalence	h2 (SE)
0.084	0.5533 (0.0835)
0.042	0.4478 (0.0676)
0.021	0.369 (0.0557)
0.0084	0.2947 (0.0445)
0.0042	0.2539 (0.0383)

## Sheet: TableS2
Supplemental Table 2. Summary statistics for previously reported asthma associations . Genome-wide significant regions are listed in Table 1
SNP	CHR	BP	context	effect allele	alt allele	proxy	P	OR	SE
rs34290285	2	241759225	D2HGDH	A	G	NA	2.42e-07	0.8129	0.04011
rs4833095	4	38798089	TLR1	C	T	NA	7.276e-06	0.8311	0.04123
rs17637472	17	49384071	ZNF652,PHB	A	G	NA	1.108e-05	1.168	0.03526
rs62026376	16	11134855	CLEC16A	T	C	NA	0.000114	0.8568	0.04006
rs3001426	12	57125911	STAT6	C	G	rs10467124	0.0001749	1.141	0.03513
rs1342326	9	6190076	RANBP6,IL33	C	A	NA	0.0006327	1.17	0.04597
rs12413578	10	9007290	GATA3,SFTA1P	T	C	NA	0.001997	0.8268	0.06153
rs744910	15	67154447	SMAD3	A	G	NA	0.00287	0.9021	0.03457
rs11603634	11	1142570	MUC5AC	G	A	NA	0.002985	1.11	0.03501
rs1233578	6	28744470	GPX5,TRIM27	G	A	NA	0.004575	1.2	0.06441
rs6871536	5	132634182	RAD50	C	T	NA	0.01069	1.109	0.04057
rs13412757	2	8317950	LINC00299	A	G	NA	0.01205	0.9115	0.03691
rs4233366	1	161189357	PPOX,ADAMTS4	T	C	NA	0.0124	1.103	0.03933
rs1723018	1	167464183	CD247	G	A	NA	0.02532	0.9229	0.03587
rs7705042	5	142135017	NDFIP1	C	T	rs10041497	0.0254	1.084	0.03621
rs10905284	10	8073399	GATA3	A	C	NA	0.03612	0.9293	0.03501
rs2284033	22	37137994	IL2RB]	A	G	NA	0.06868	0.9375	0.03543
rs6967330	7	106018005	CDHR3	A	G	NA	0.1137	1.074	0.04536
rs73196739	3	188684630	LPP	G	GTTTCA	rs111250810	0.1284	0.9307	0.04722
rs11071559	15	60777789	RORA	T	C	NA	0.1598	0.9307	0.05112
rs7009110	8	80372904	MIR5708,ZBTB10	T	G	rs10957978	0.1809	0.953	0.03601
rs4129267	1	154453788	IL6R	T	C	NA	0.4019	1.03	0.03546
rs1588265	5	60073967	PDE4D	G	A	NA	0.7347	1.013	0.0373
rs2786098	1	197356778	CRB1	G	T	NA	0.7383	0.9857	0.04308
rs662064	1	10497194	PEX14	C	T	NA	0.7471	1.012	0.03796
rs6683383	1	203131376	ADORA1	A	T	NA	0.7834	1.01	0.0367
rs6691738	1	173162354	TNFSF18,TNFSF4	G	A	rs10158467	0.9243	1.004	0.03726

## Sheet: TableS3
Summary Table 3. Summary statistics for previously reported allergic disease associations. Genome-wide significant regions are listed in Table 1.
SNP	CHR	BP	effect allele	alt allele	context	proxy	P	OR	SE
rs34290285	2	241759225	A	G	[D2HGDH]	NA	2.42e-07	0.8129	0.04011
rs3749833	5	132463934	C	T	[C5orf56]	NA	5.63e-05	1.172	0.03951
rs7137828	12	111494996	T	C	[ATXN2]	NA	6.785e-05	1.149	0.03476
rs9889262	17	49325445	T	C	[ZNF652]	rs12940887	7.425e-05	1.152	0.03578
rs848	5	132660808	C	A	[IL13]	NA	0.0001074	0.8502	0.0419
rs10876864	12	56007301	A	G	SUOX-[]-IKZF4	NA	0.0001219	0.8738	0.03512
rs56375023	15	67156025	A	G	[SMAD3]	NA	0.000238	1.158	0.03981
rs1059513	12	57095926	C	T	[STAT6]	NA	0.0002841	0.7988	0.06191
rs1444789	10	9022398	C	T	GATA3---[]---SFTA1P	NA	0.0005905	1.156	0.04214
rs144829310	9	6208030	T	G	RANBP6--[]-IL33	NA	0.0006641	1.17	0.04617
rs12413578	10	9007290	T	C	GATA3---[]---SFTA1P	NA	0.001997	0.8268	0.06153
rs5029937	6	137811379	G	T	[TNFAIP3]	rs10499197	0.002046	0.7204	0.1064
rs10174949	2	8302118	A	G	[LINC00299]	NA	0.003653	0.8922	0.03926
rs1057258	2	233206983	T	C	[INPP5D]	NA	0.004119	0.8768	0.04584
rs3091307	5	132653444	G	A	RAD50-[]-IL13	NA	0.004414	1.122	0.04033
rs7512552	1	150293284	C	T	C1orf54-[]-MRPS21	NA	0.004448	1.104	0.03484
rs6977955	7	28117268	T	C	[JAZF1]	NA	0.004907	1.125	0.04203
rs11644510	16	11183501	T	C	CLEC16A-[]-RMI2	NA	0.005904	0.9049	0.03631
rs12123821	1	152206676	T	C	RPTN-[]-HRNR	NA	0.006249	1.252	0.08221
rs6990534	8	127802783	C	T	[MYC]	rs4410871	0.006354	0.8995	0.0388
rs4145717	4	122394921	T	G	[ADAD1]	NA	0.009887	1.098	0.03626
rs697852	1	226727033	A	G	[ITPKB]	NA	0.01028	1.122	0.04477
rs63406760	12	123258145	T	TG	C12orf65-[]-CDK2AP1	NA	0.01037	1.116	0.04292
rs2070901	1	161217875	T	C	NDUFS2-[]-FCER1G	rs2070902	0.01231	1.105	0.03976
rs2988277	1	167462115	T	C	[CD247]	NA	0.01695	0.9174	0.03609
rs12596613	16	11397150	G	C	RMI2-[]--LITAF	NA	0.01958	0.9175	0.03689
rs59593577	11	95692362	T	C	SESN3--[]-FAM76B	NA	0.02031	0.8875	0.05145
rs10068717	5	142115369	T	C	[NDFIP1]	NA	0.02165	1.087	0.03621
rs73205303	21	35095533	A	G	[RUNX1]	NA	0.02663	1.114	0.04878
rs6776757	3	33027599	A	G	[GLB1]	NA	0.02829	0.9262	0.03494
rs12440045	15	41490486	C	A	RTF1-[]-ITPKA	NA	0.02889	1.078	0.03449
rs13384448	2	227843146	T	C	CCL20-[]-DAW1	NA	0.03194	1.095	0.0422
rs16903574	5	14610200	G	C	[FAM105A]	NA	0.04352	1.131	0.06088
rs4296977	7	77389225	T	C	[GSAP]	NA	0.04503	0.9105	0.04676
rs60946162	3	188415548	T	C	[LPP]	NA	0.05351	1.07	0.03501
rs10414065	19	33230549	T	C	SLC7A10-[]-CEBPA	NA	0.05655	0.8682	0.07415
rs2228145	1	154444493	T	C	[IL6R]	rs12730036	0.05774	1.069	0.03533
rs2910162	5	160482338	G	A	MIR3142-[]-MIR146A	NA	0.06303	1.072	0.03736
rs10883723	10	102466075	C	T	C10orf95-[]-ACTR1A	NA	0.06649	1.069	0.0366
rs10663129	3	141602994	ACT	A	[RASA2]	NA	0.06663	0.9345	0.03693
rs61816761	1	152313385	A	G	[FLG]	NA	0.06693	1.264	0.1277
rs10910095	1	2574274	T	C	TNFRSF14-[]-FAM213B	rs10910093	0.07278	0.9153	0.04931
rs519973	3	187915480	A	G	BCL6--[]--LPP-AS2	NA	0.077	1.067	0.03649
rs2030030	3	188052981	T	C	BCL6--[]-LPP-AS2	rs10937335	0.08214	0.9222	0.04659
rs71368508	17	4618178	A	C	SMTNL2-[]-ALOX15	NA	0.08729	0.7956	0.1337
rs10519067	15	60776148	A	G	[RORA]	NA	0.09277	0.9166	0.05183
rs7717955	5	35862739	T	C	[IL7R]	NA	0.1031	0.937	0.03991
rs150254607	4	122532955	ATAT	A	IL2-[]-IL21	NA	0.1044	1.109	0.06387
rs479844	11	65784486	G	A	AP5B1-[]-OVOL1	NA	0.1228	1.056	0.03536
rs17607589	3	188684630	G	GTTTCA	[LPP]	rs111250810	0.1284	0.9307	0.04722
rs16922576	9	5064193	C	T	[JAK2]	NA	0.1346	1.058	0.03751
rs11255968	10	8894199	T	C	GATA3---[]---SFTA1P	NA	0.1422	0.8593	0.1033
rs2893907	10	62622599	C	A	[ZNF365]	NA	0.1439	1.053	0.0351
rs5758343	22	41444403	C	T	TEF-[]-TOB2	rs106860	0.1585	0.9414	0.04285
rs1064213	2	198085516	A	G	[PLCL1]	NA	0.1693	0.9536	0.03458
rs55726902	12	47803199	A	G	[HDAC7]	NA	0.1701	0.9438	0.04214
rs7824394	8	80372904	T	G	MIR5708--[]--ZBTB10	rs10957978	0.1809	0.953	0.03601
rs1143633	2	112830725	T	C	[IL1B]	rs1143643	0.1874	1.048	0.03578
rs343478	9	6051399	A	G	RANBP6-[]--IL33	NA	0.1889	0.9555	0.03464
rs6461503	7	20521373	C	T	ITGB8--[]-ABCB5	NA	0.1992	0.9566	0.03454
rs1102705	1	172810693	C	T	FASLG-[]--TNFSF18	rs2422254	0.2175	0.9327	0.05646
rs61839660	10	6052734	T	C	[IL2RA]	NA	0.2425	1.074	0.0613
rs3540	15	90502176	A	G	[IQGAP1]	NA	0.2526	0.9583	0.03727
rs301806	1	8422018	T	C	[RERE]	NA	0.26	1.04	0.03514
rs4671601	2	64611224	C	T	[LOC339807]	rs12622617	0.2625	0.9519	0.04396
rs4747846	10	6032488	C	G	[IL2RA]	NA	0.2703	1.04	0.03519
rs76167968	1	35212644	A	G	SFPQ-[]-ZMYM4	rs10752602	0.2865	0.9349	0.06314
rs2766678	20	53562051	G	A	[ZNF217]	rs2904364	0.2991	1.046	0.043
rs4943794	13	40612364	A	G	[FOXO1]	rs10507486	0.3144	0.9586	0.04205
rs7130753	11	111621495	A	ATC	LAYN-[]-SIK2	rs10564644	0.3204	1.038	0.03781
rs9372120	6	106219660	G	T	[ATG5]	NA	0.3448	1.041	0.0422
rs35469349	6	127972849	G	GTGTC	[PTPRK]	rs142476876	0.3462	1.039	0.04046
rs760805	1	24925432	T	A	[RUNX3]	NA	0.358	1.032	0.03474
rs13088318	3	101523907	G	A	FAM172BP-[]-TRMT10C	NA	0.371	0.968	0.03636
rs10486391	7	20380547	A	G	[ITGB8]	rs10215885	0.4007	0.971	0.03497
rs11169225	12	49951296	A	G	[AQP2]	rs3782319	0.4388	1.034	0.04377
rs12551834	9	128850912	A	G	C9orf114-[]-LRRC8A	NA	0.4502	0.953	0.0637
rs75557865	3	121917702	A	G	[SLC15A2]	rs10934562	0.4908	0.9761	0.03514
rs2025758	10	8799706	C	T	GATA3---[]---SFTA1P	NA	0.492	0.9763	0.03492
rs250308	5	119356760	T	A	[TNFAIP8]	rs10477585	0.4987	1.024	0.03523
rs7214661	17	45353330	G	A	MAP3K14-[]-ARHGAP27	NA	0.4999	1.025	0.03667
rs17664743	7	50214301	A	G	C7orf72-[]-IKZF1	NA	0.5536	1.025	0.04249
rs7714574	5	40490688	A	G	DAB2---[]--PTGER4	rs10440635	0.6131	0.9825	0.03493
rs6011033	20	63691346	G	A	[RTEL1]	NA	0.6181	0.9786	0.04335
rs13403656	2	111511550	T	A	BCL2L11--[]--ANAPC1	NA	0.6204	0.975	0.05112
rs111914382	14	37627796	TG	T	FOXA1-[]--TTC6	NA	0.6429	0.9818	0.03969
rs9383820	6	157098374	T	C	[ARID1B]	NA	0.644	1.02	0.04311
rs4090390	1	173202534	G	C	TNFSF18--[]-TNFSF4	rs11811856	0.6493	0.9831	0.03751
rs11204896	1	151824266	G	C	[RORC]	NA	0.6503	1.027	0.05919
rs740474	5	141545795	T	C	[DIAPH1]	NA	0.6543	0.9844	0.03513
rs10760123	9	120888195	C	T	PHF19-[]-TRAF1	rs10818483	0.6695	1.016	0.03625
rs12365699	11	118872577	A	G	DDX6-[]-CXCR5	NA	0.6811	1.019	0.04672
rs80064395	3	196645675	T	C	FBXO45-[]-CEP19	NA	0.6949	1.026	0.06513
rs4801001	18	54668944	C	T	DYNAP-[]--RAB27B	NA	0.7119	0.9871	0.03509
rs61192126	3	72345701	C	T	LINC00870--[]-RYBP	NA	0.7138	1.014	0.03724
rs3787184	20	51541298	G	A	[NFATC2]	NA	0.7213	0.9843	0.04428
rs56129466	11	128288294	G	A	KIRREL3-AS3---[]--ETS1	NA	0.7464	1.014	0.04205
rs13153019	5	177355217	C	T	LMAN2-[]-RGS14	NA	0.751	0.9874	0.0399
rs9323612	14	75502265	G	A	JDP2-[]-BATF	NA	0.7554	0.9886	0.03678
rs6489785	12	120925921	C	T	SPPL3-[]-HNF1A-AS1	NA	0.8072	0.9914	0.03552
rs4574025	18	62343215	C	A	[TNFRSF11A]	rs4369774	0.826	0.9924	0.03484
rs4848612	2	111630961	A	G	BCL2L11--[]--ANAPC1	NA	0.8291	1.009	0.04141
rs227275	4	102672741	C	A	[MANBA]	NA	0.8571	0.9938	0.03471
rs11255753	10	8563590	T	G	GATA3--[]SFTA1P	NA	0.8623	1.007	0.03842
rs9989163	14	102768675	A	G	RCOR1-[]-TRAF3	NA	0.8971	0.9955	0.03474
rs1048990	14	35292469	G	C	[PSMA6]	NA	0.9459	0.9969	0.04597
rs10033073	4	4773674	G	A	STX18--[]-MSX1	NA	0.9601	0.9982	0.03581
rs9573092	13	73053137	G	A	PIBF1-[]-KLF5	NA	0.9621	1.002	0.03646
rs74847330	2	143074030	G	A	KYNU-[]-ARHGAP15	NA	0.9822	0.9988	0.05354

## Sheet: TableS4
Supplemental Table 4. 95% credible set for region containing rs11631778.
SNP	PIP (prosterior inclusion probability)
rs11631778	0.228287
rs1606887	0.195118
rs12901296	0.183238
rs28398466	0.135311
rs4337253	0.0826631
rs1441358	0.0700545
rs11853359	0.0333648
rs62015494	0.00964979
rs11855326	0.00733261
rs3743111	0.00652364

## Sheet: TableS5
Supplemental Table 5. Chromatin and GTEx lung eQTL annotations for the 95% credible set at the rs11631778 locus.
rsid	chromatin_state	imputed_chromatin_state	chromatin_marks	DNAse	gTEX_V8_Lung_THSD4_eqtl_pvalue
rs11631778	IMR90 fetal lung fibroblasts Cell Line: 7_Enh	IMR90 fetal lung fibroblasts Cell Line: 13_EnhA1 | A549 EtOH 0.02pct Lung Carcinoma Cell Line: 19_DNase | NHLF Lung Fibroblast Primary Cells: 15_EnhAF	IMR90 fetal lung fibroblasts Cell Line: H3K4me1_Enh,H3K27ac_Enh,H3K9ac_Pro | NHLF Lung Fibroblast Primary Cells: H3K27ac_Enh,	IMR90 fetal lung fibroblasts Cell Line | NHLF Lung Fibroblast Primary Cells	4.246e-07
rs11853359	IMR90 fetal lung fibroblasts Cell Line: 6_EnhG | Fetal Lung: 7_Enh | NHLF Lung Fibroblast Primary Cells: 7_Enh	IMR90 fetal lung fibroblasts Cell Line: 15_EnhAF | Fetal Lung: 14_EnhA2 | Lung: 15_EnhAF | A549 EtOH 0.02pct Lung Carcinoma Cell Line: 15_EnhAF | NHLF Lung Fibroblast Primary Cells: 15_EnhAF	IMR90 fetal lung fibroblasts Cell Line: H3K4me1_Enh,H3K27ac_Enh,H3K9ac_Pro | Fetal Lung: H3K4me1_Enh,,H3K9ac_Pro | Lung: H3K4me1_Enh,H3K27ac_Enh, | A549 EtOH 0.02pct Lung Carcinoma Cell Line: H3K4me1_Enh,, | NHLF Lung Fibroblast Primary Cells: H3K4me1_Enh,H3K27ac_Enh,H3K9ac_Pro	IMR90 fetal lung fibroblasts Cell Line | Fetal Lung | NHLF Lung Fibroblast Primary Cells	4.819e-07
rs11855326	IMR90 fetal lung fibroblasts Cell Line: 7_Enh	IMR90 fetal lung fibroblasts Cell Line: 17_EnhW2	IMR90 fetal lung fibroblasts Cell Line: H3K4me1_Enh,H3K27ac_Enh,H3K9ac_Pro		5.213e-07
rs12901296	IMR90 fetal lung fibroblasts Cell Line: 7_Enh | NHLF Lung Fibroblast Primary Cells: 7_Enh	IMR90 fetal lung fibroblasts Cell Line: 15_EnhAF | NHLF Lung Fibroblast Primary Cells: 15_EnhAF	IMR90 fetal lung fibroblasts Cell Line: H3K4me1_Enh,H3K27ac_Enh,H3K9ac_Pro | NHLF Lung Fibroblast Primary Cells: H3K27ac_Enh,	IMR90 fetal lung fibroblasts Cell Line	1.412e-07
rs1441358	A549 EtOH 0.02pct Lung Carcinoma Cell Line: 7_Enh	A549 EtOH 0.02pct Lung Carcinoma Cell Line: 19_DNase	IMR90 fetal lung fibroblasts Cell Line: H3K27ac_Enh,	A549 EtOH 0.02pct Lung Carcinoma Cell Line	3.411e-07
rs1606887	IMR90 fetal lung fibroblasts Cell Line: 7_Enh	IMR90 fetal lung fibroblasts Cell Line: 18_EnhAc | NHLF Lung Fibroblast Primary Cells: 17_EnhW2	IMR90 fetal lung fibroblasts Cell Line: H3K4me1_Enh,H3K27ac_Enh,H3K9ac_Pro | NHLF Lung Fibroblast Primary Cells: H3K27ac_Enh,		4.789e-07
rs28398466	IMR90 fetal lung fibroblasts Cell Line: 7_Enh | NHLF Lung Fibroblast Primary Cells: 7_Enh	IMR90 fetal lung fibroblasts Cell Line: 15_EnhAF | NHLF Lung Fibroblast Primary Cells: 15_EnhAF	IMR90 fetal lung fibroblasts Cell Line: H3K4me1_Enh,H3K27ac_Enh,H3K9ac_Pro | NHLF Lung Fibroblast Primary Cells: H3K27ac_Enh,		1.496e-06
rs3743111	IMR90 fetal lung fibroblasts Cell Line: 7_Enh | A549 EtOH 0.02pct Lung Carcinoma Cell Line: 2_TssAFlnk | NHLF Lung Fibroblast Primary Cells: 7_Enh	IMR90 fetal lung fibroblasts Cell Line: 13_EnhA1 | Fetal Lung: 15_EnhAF | Lung: 15_EnhAF | A549 EtOH 0.02pct Lung Carcinoma Cell Line: 13_EnhA1 | NHLF Lung Fibroblast Primary Cells: 13_EnhA1	IMR90 fetal lung fibroblasts Cell Line: H3K4me1_Enh,H3K27ac_Enh,H3K9ac_Pro | Lung: H3K4me1_Enh,H3K27ac_Enh, | A549 EtOH 0.02pct Lung Carcinoma Cell Line: H3K4me1_Enh,H3K4me3_Pro,H3K27ac_Enh,H3K9ac_Pro | NHLF Lung Fibroblast Primary Cells: H3K4me1_Enh,H3K27ac_Enh,H3K9ac_Pro	IMR90 fetal lung fibroblasts Cell Line | A549 EtOH 0.02pct Lung Carcinoma Cell Line | NHLF Lung Fibroblast Primary Cells	0.0008853
rs4337253	IMR90 fetal lung fibroblasts Cell Line: 7_Enh | NHLF Lung Fibroblast Primary Cells: 7_Enh	IMR90 fetal lung fibroblasts Cell Line: 15_EnhAF | NHLF Lung Fibroblast Primary Cells: 18_EnhAc	IMR90 fetal lung fibroblasts Cell Line: H3K4me1_Enh,H3K27ac_Enh,H3K9ac_Pro | Fetal Lung: H3K4me1_Enh,, | NHLF Lung Fibroblast Primary Cells: H3K4me1_Enh,,	IMR90 fetal lung fibroblasts Cell Line | Fetal Lung	1.115e-05
rs62015494	A549 EtOH 0.02pct Lung Carcinoma Cell Line: 7_Enh	A549 EtOH 0.02pct Lung Carcinoma Cell Line: 15_EnhAF	IMR90 fetal lung fibroblasts Cell Line: H3K4me1_Enh,H3K27ac_Enh,H3K9ac_Pro | Fetal Lung: H3K4me1_Enh,, | A549 EtOH 0.02pct Lung Carcinoma Cell Line: H3K4me1_Enh,H3K4me3_Pro,H3K27ac_Enh,H3K9ac_Pro | NHLF Lung Fibroblast Primary Cells: H3K4me1_Enh,,		0.00403

## Sheet: TableS6
Supplemental Table 6. Genetic correlation between asthma risk, lung function and blood eosinophil counts.
Phenotype1	Phenotype2	rg	se	P
asthma_risk_WGS	FEV1	-0.319	0.0464	6.41e-12
asthma_risk_WGS	FVC	-0.135	0.0427	0.0016
asthma_risk_WGS	FEV1/FVC	-0.389	0.0469	1.02e-16
asthma_risk_WGS	PEF	-0.325	0.0468	3.71e-12
asthma_risk_WGS	EOS	0.28	0.086	0.0011
Shrine_asthma_risk	FEV1	-0.364	0.0329	2.22e-28
Shrine_asthma_risk	FVC	-0.215	0.0367	4.8e-09
Shrine_asthma_risk	FEV1/FVC	-0.351	0.0341	7.02e-25
Shrine_asthma_risk	PEF	-0.357	0.034	9.43e-26
Shrine_asthma_risk	EOS	0.492	0.073	1.69e-11
EOS	FEV1	-0.086	0..0345	0.012
EOS	FVC	-0.0569	0.0291	0.051
EOS	FEV1/FVC	-0.0692	0.0409	0.091
EOS	PEF	-0.0391	0.046	0.39
Demenais_asthma_risk	FEV1	-0.36	0.0351	1.32e-24
Demenais_asthma_risk	FVC	-0.21	0.0385	4.61e-08
Demenais_asthma_risk	FEV1/FVC	-0.3427	0.0326	7.46e-26
Demenais_asthma_risk	PEF	-0.3152	0.0342	2.77e-20
Demenais_asthma_risk	EOS	0.3	0.1	0.0028

## Sheet: TableS7
Supplemental Table 7. Association statistics of polygenic scores with age of onset.
PRS	odds_ratio	P	odds_ratio.UKBB	P.UKBB
allergic disease	0.34 (0.24-0.48)	3.551e-10	0.32 (0.27-0.39)	5.692e-35
asthma	0.38 (0.28-0.52)	1.086e-09	0.56 (0.48-0.65)	1.922e-15
blood eosinophil count	0.65 (0.45-0.95)	0.02	0.83 (0.68-1.02)	0.07
FEV1	1.49 (1.01-2.21)	0.04	1.50 (1.21-1.85)	0.0001672
FEV1/FVC	1.50 (1.14-1.99)	0.004366	1.27 (1.10-1.46)	0.0009063
FVC	1.37 (0.88-2.12)	0.17	1.27 (1.00-1.62)	0.05
PEF	1.78 (1.20-2.63)	0.003969	1.08 (0.89-1.31)	0.43

## Sheet: TableS8
Supplemental Table 8. Gene-set enrichment analyses for candidate genes from moderate-severe asthma, allergic diseases, and lung function common variant loci.
Genelist	Burden test	# genes found	P-value
allergic_diseases	LoF	13	0.0038
allergic_diseases	LoF_POLY	97	0.0434
moderate_severe_asthma	LoF	2	0.469
moderate_severe_asthma	LoF_POLY	14	0.2966
lung_function	LoF	9	0.7012
lung_function	LoF_POLY	53	0.0312

## Sheet: TableS9
Supplemental Table 9. Loss of function rare variant burden results for association with moderate-to-severe asthma risk of candidate genes for common variant allergic disease, moderate-to-severe asthma risk, and lung function loci.
gene	phenotype	OR	StdErr	P	numvars.WGS	numcarriers.WGS	OR.WGS	se.WGS	P.WGS	numvars.UKBB.WES	numcarriers.UKBB.WES	OR.UKBB.WES	se.UKBB.WES	P.UKBB.WES
FLG	allergy	1.302	0.082	0.00135	30	141	1.473	0.172	0.02424	233	3284	1.255	0.094	0.01543
FAM105A	allergy	3.344	0.492	0.01413	3	5	15.178	1.501	0.0699	12	47	2.787	0.521	0.04902
PIGN	allergy	1.73	0.272	0.04391	7	9	3.371	0.717	0.09017	50	261	1.546	0.294	0.13802
IL18R1	allergy	1.448	0.435	0.3949	4	5	0.088	1.485	0.10096	21	88	1.884	0.455	0.16378
FAM13A	lung-function	0.562	0.338	0.08852	4	28	0.534	0.396	0.11277	27	108	0.647	0.649	0.50232
PPP2R1B	allergy	1.317	0.295	0.3498	4	11	2.701	0.627	0.11334	26	281	1.075	0.334	0.82844
ARL6IP4	allergy	1.298	0.26	0.3166	3	20	1.947	0.455	0.14277	25	324	1.065	0.317	0.84227
ALOX15	allergy	1.144	0.403	0.7389	4	8	2.922	0.734	0.14384	34	180	0.762	0.483	0.57327
ROM1	lung-function	0.745	0.305	0.3337	4	13	0.413	0.611	0.1479	22	297	0.905	0.351	0.77702
GSAP	allergy	0.922	0.61	0.8939	3	5	3.391	0.919	0.1837	37	127	0.33	0.815	0.17439
KIAA1109	allergy,asthma	1.242	0.397	0.585	5	5	3.279	0.919	0.19632	114	172	0.994	0.44	0.9891
MFSD9	allergy	0.924	0.212	0.7111	3	23	0.632	0.426	0.28139	21	546	1.048	0.245	0.84783
TMEM170A	lung-function	1.213	0.382	0.6139	3	10	1.652	0.612	0.41217	8	138	0.995	0.489	0.99249
MICB	lung-function	1.18	0.331	0.6175	3	15	1.338	0.501	0.56096	15	166	1.07	0.442	0.87835
TLR1	allergy	0.735	0.296	0.2977	8	21	0.78	0.44	0.5722	34	299	0.7	0.399	0.37158
ERMP1	allergy	1.143	0.284	0.6376	2	6	0.647	0.778	0.57554	44	293	1.247	0.304	0.46858
PPOX	allergy	1.111	0.509	0.8367	3	9	1.376	0.63	0.61249	22	48	0.743	0.863	0.73073
SNX32	allergy	1.282	0.342	0.4682	5	10	0.747	0.61	0.63259	31	123	1.642	0.413	0.23014
RHOBTB3	lung-function	1.326	0.395	0.4757	2	5	0.693	0.819	0.6544	24	100	1.614	0.451	0.28861
CD247	allergy,asthma	0.984	0.523	0.9748	3	5	0.758	0.824	0.7365	3	56	1.173	0.678	0.81366
EFCAB5	lung-function	0.973	0.174	0.8774	15	30	0.892	0.363	0.75319	67	889	0.999	0.199	0.99702
AGER	lung-function	0.594	0.373	0.1623	7	14	0.866	0.52	0.78111	38	267	0.397	0.536	0.08526
ERBB3	allergy	1.763	0.422	0.1793	5	6	1.184	0.751	0.82159	34	62	2.121	0.511	0.14127
OR2B2	lung-function	1.467	0.262	0.1435	2	15	1.042	0.501	0.935	8	226	1.67	0.308	0.09554
HLA-DQB1	asthma,lung-function	1.192	0.259	0.4972	2	20	0.971	0.44	0.94744	8	256	1.328	0.32	0.37501

## Sheet: TableS10
Supplemental Table 10. Loss of function and moderate impact rare variant burden results for association with moderate-to-severe asthma risk of candidate genes for common variant allergic disease, moderate-to-severe asthma risk, and lung function loci.
gene	phenotype	OR	StdErr	P	numvars.WGS	numcarriers.WGS	OR.WGS	se.WGS	P.WGS	numvars.UKBB.WES	numcarriers.UKBB.WES	OR.UKBB.WES	se.UKBB.WES	P.UKBB.WES
RERE	allergy	0.689	0.148	0.01169	35	61	0.429	0.283	0.00278	369	1374	0.823	0.174	0.26104
IQCB1	allergy	1.323	0.115	0.01494	18	76	1.942	0.239	0.00544	113	1751	1.178	0.131	0.21155
LTBP4	lung-function	0.917	0.075	0.2476	56	297	0.739	0.121	0.01279	431	3868	1.046	0.095	0.63324
PPP2R3C	allergy	1.012	0.206	0.9534	9	24	0.31	0.481	0.0151	79	508	1.318	0.228	0.225
PITPNM2	allergy	1.041	0.094	0.6663	37	170	1.452	0.157	0.01771	285	2955	0.865	0.117	0.21808
MAPT	lung-function	0.946	0.115	0.6282	28	124	1.527	0.183	0.02079	163	2257	0.692	0.148	0.01278
DYNAP	allergy	2.389	0.322	0.00686	8	11	4.546	0.699	0.03021	27	130	2.008	0.363	0.05475
EML3	lung-function	0.778	0.142	0.07816	20	75	0.615	0.241	0.04328	186	1257	0.883	0.176	0.48218
TSLP	allergy	0.422	0.51	0.09049	4	10	0.048	1.502	0.04331	30	189	0.56	0.542	0.28438
EAF2	allergy	0.905	0.16	0.5313	6	44	0.534	0.315	0.04674	38	933	1.086	0.186	0.65729
CFDP1	lung-function	0.819	0.171	0.2431	6	36	0.494	0.356	0.04723	54	950	0.954	0.195	0.80716
RASA2	allergy	1.398	0.257	0.1933	12	15	2.994	0.553	0.04745	188	355	1.132	0.291	0.6691
D2HGDH	asthma	1.212	0.165	0.2433	25	48	1.758	0.294	0.05538	110	845	1.023	0.199	0.90915
FCER1G	allergy	3.242	0.662	0.07567	2	6	5.501	0.907	0.06024	9	16	1.775	0.968	0.55338
IL6R	allergy	1.261	0.155	0.1359	9	40	1.836	0.323	0.06032	80	987	1.126	0.177	0.5023
MARS2	allergy	0.438	0.393	0.03611	10	12	0.277	0.696	0.06523	97	252	0.544	0.477	0.20148
CHRM3	lung-function	1.282	0.333	0.4552	8	8	0.209	0.872	0.07252	70	156	1.747	0.36	0.12123
CD247	allergy,asthma	0.842	0.332	0.6048	8	11	0.288	0.701	0.07557	28	204	1.15	0.378	0.71136
GANAB	lung-function	1.219	0.106	0.06028	19	116	1.394	0.189	0.07858	99	1925	1.147	0.127	0.27998
FAM105A	allergy	2.39	0.246	0.00041	12	19	2.303	0.478	0.08065	58	183	2.422	0.288	0.00212
RSRC1	lung-function	0.701	0.197	0.07065	7	39	0.559	0.335	0.08226	81	717	0.789	0.243	0.33098
ATXN3	lung-function	0.9	0.471	0.8224	6	10	3.371	0.708	0.08623	48	243	0.316	0.63	0.06764
TNFAIP3	allergy	0.775	0.219	0.2435	17	31	0.528	0.377	0.09026	116	511	0.941	0.268	0.82186
CARD9	lung-function	1.087	0.112	0.4602	23	127	1.353	0.18	0.09273	105	1764	0.944	0.144	0.68818
CCDC134	allergy	1.443	0.341	0.2819	9	11	2.847	0.628	0.0957	47	186	1.087	0.406	0.83778
FMNL1	lung-function	1.157	0.113	0.1981	31	85	1.44	0.22	0.09789	179	1884	1.069	0.132	0.61168
KANSL1	lung-function	0.808	0.13	0.1015	13	21	2.07	0.449	0.10523	196	2496	0.742	0.136	0.02777
FAM177A1	allergy	0.804	0.368	0.553	6	7	0.268	0.883	0.1363	45	201	1.012	0.404	0.97615
FLG	allergy	1.024	0.043	0.5773	166	717	1.124	0.079	0.14027	1183	15935	0.986	0.05	0.78229
CRHR1	lung-function	1.73	0.211	0.00925	22	22	1.889	0.431	0.14043	97	364	1.683	0.241	0.03098
HHIP	lung-function	0.848	0.231	0.4772	19	27	0.547	0.413	0.14402	93	425	1.037	0.279	0.89584
MEI1	allergy	1.035	0.148	0.8151	38	56	0.671	0.275	0.14666	186	925	1.234	0.175	0.23017
IL7R	allergy	1.076	0.235	0.7547	9	25	1.797	0.407	0.14993	64	493	0.832	0.288	0.52433
SLC22A5	allergy	0.975	0.093	0.7835	24	152	0.791	0.166	0.15771	123	2661	1.071	0.111	0.53738
ABCB9	allergy	1.022	0.159	0.8936	23	37	1.59	0.331	0.16138	171	1166	0.894	0.182	0.5377
RFTN2	allergy	0.624	0.239	0.0488	8	39	0.634	0.33	0.16706	80	444	0.613	0.348	0.15961
LIME1	lung-function	1.492	0.234	0.08782	2	7	2.771	0.75	0.17417	67	413	1.396	0.247	0.17707
RGS14	allergy	0.555	0.38	0.1216	11	12	0.438	0.622	0.18479	72	216	0.639	0.48	0.35113
GSAP	allergy	1.031	0.155	0.843	16	47	1.47	0.293	0.18912	121	1140	0.9	0.182	0.56116
RTF1	allergy	0.944	0.264	0.8272	7	19	0.543	0.475	0.19878	55	282	1.21	0.318	0.5497
PIGN	allergy	1.275	0.141	0.08444	28	57	1.407	0.267	0.20041	163	1059	1.227	0.166	0.21647
SLC15A2	allergy	0.693	0.223	0.1004	21	26	0.596	0.406	0.20217	128	635	0.74	0.267	0.25948
OVOL1	allergy	0.238	0.764	0.06008	6	6	0.317	0.902	0.20275	42	97	0.115	1.434	0.13199
ARHGAP27	lung-function	1.002	0.132	0.987	34	98	1.286	0.204	0.21683	172	1358	0.836	0.174	0.30269
SMAD3	asthma	1.692	0.453	0.2457	5	7	2.503	0.749	0.22075	39	73	1.35	0.569	0.59757
FAM13A	lung-function	0.876	0.154	0.3927	30	74	0.753	0.239	0.2352	181	850	0.977	0.202	0.90943
IL1RL1	allergy,asthma	0.987	0.149	0.9293	33	67	0.746	0.25	0.24146	94	892	1.152	0.186	0.44715
WDR36	allergy,asthma	1.038	0.068	0.5807	21	286	0.87	0.122	0.25639	171	4954	1.122	0.081	0.15642
RIN3	lung-function	1.043	0.09	0.6396	35	163	1.189	0.159	0.27757	214	3040	0.981	0.109	0.86092
PABPC4	lung-function	1.152	0.326	0.6638	8	9	2.02	0.656	0.28345	90	247	0.959	0.375	0.9101
CCR7	allergy	0.895	0.418	0.79	8	9	2.025	0.659	0.28413	48	205	0.516	0.541	0.22111
KIAA0391	allergy	1.027	0.139	0.8493	14	67	1.299	0.246	0.28679	78	1323	0.919	0.169	0.61525
CRTC3	allergy	0.902	0.194	0.5967	15	37	0.703	0.335	0.29413	110	598	1.023	0.238	0.92381
RUNX3	allergy	1.058	0.286	0.8424	8	10	0.511	0.64	0.29489	84	263	1.268	0.319	0.45689
MTA2	lung-function	1.517	0.293	0.1551	9	11	1.849	0.592	0.29948	73	214	1.422	0.337	0.29591
PLCL1	allergy	0.944	0.155	0.7116	19	36	0.706	0.338	0.30409	171	1119	1.02	0.174	0.90947
SIK2	allergy	1.32	0.177	0.1167	13	16	1.657	0.491	0.30422	87	762	1.276	0.189	0.19865
INTS12	lung-function	1.031	0.121	0.8016	11	80	1.252	0.225	0.31841	51	1759	0.952	0.144	0.73344
TMEM170A	lung-function	1.275	0.235	0.3014	8	17	1.605	0.478	0.32211	53	403	1.185	0.27	0.5303
GOLPH3L	lung-function	1.175	0.202	0.4234	10	38	0.727	0.329	0.33147	58	344	1.57	0.255	0.07725
ROM1	lung-function	0.931	0.175	0.6807	17	35	0.715	0.346	0.33176	88	826	1.019	0.203	0.92672
SLC22A4	allergy	0.928	0.214	0.7284	10	17	0.633	0.491	0.35187	82	595	1.016	0.238	0.94773
SPHKAP	lung-function	1.06	0.071	0.4113	40	315	1.111	0.116	0.36409	283	4377	1.031	0.089	0.73524
MICB	lung-function	1.022	0.117	0.853	11	89	0.826	0.216	0.37563	89	1631	1.117	0.139	0.42887
GSDMB	allergy	0.933	0.162	0.6664	17	66	0.805	0.251	0.38793	72	748	1.035	0.211	0.87064
INPP5E	lung-function	0.844	0.252	0.5	16	33	1.345	0.345	0.39106	95	477	0.496	0.368	0.05731
NUDT1	lung-function	0.962	0.132	0.7701	8	16	1.518	0.49	0.39461	47	2038	0.928	0.138	0.58737
POLR3H	allergy	0.82	0.315	0.5279	7	12	0.616	0.58	0.40444	47	247	0.923	0.375	0.8315
IKZF3	allergy,asthma	0.894	0.22	0.6098	15	27	0.73	0.385	0.41404	95	484	0.986	0.269	0.95865
GRPEL2	lung-function	1.203	0.313	0.5557	7	12	1.579	0.565	0.41917	41	218	1.066	0.377	0.86525
IL18RAP	allergy	1.334	0.159	0.07043	8	39	1.292	0.321	0.42539	62	787	1.348	0.184	0.10349
PLEKHM1	lung-function	0.694	0.175	0.0367	3	17	0.68	0.491	0.43286	147	1390	0.696	0.187	0.05278
OR2B2	lung-function	1.241	0.203	0.2876	9	26	1.349	0.386	0.43878	45	505	1.203	0.239	0.44041
SENP7	allergy	1.176	0.155	0.2952	18	48	1.243	0.29	0.45327	134	905	1.15	0.183	0.44464
NPNT	lung-function	0.863	0.123	0.2327	18	106	1.158	0.197	0.45543	140	1912	0.714	0.158	0.03303
TNFRSF14	allergy	1.161	0.358	0.6771	8	10	1.572	0.613	0.46069	43	170	0.992	0.441	0.98609
HDAC7	allergy	1.07	0.114	0.5545	34	119	1.142	0.186	0.47585	172	1639	1.028	0.144	0.84569
ACTR1A	allergy	1.023	0.573	0.9686	6	6	1.748	0.784	0.4761	44	71	0.552	0.84	0.48005
TLR1	allergy	0.949	0.078	0.4988	22	265	0.916	0.127	0.49058	127	3797	0.969	0.099	0.74872
CLEC16A	asthma	0.885	0.122	0.3166	28	50	1.211	0.282	0.49625	209	2327	0.824	0.135	0.15116
RAD50	asthma	0.893	0.109	0.2966	26	149	0.893	0.168	0.50283	202	1941	0.892	0.143	0.4235
AGER	lung-function	0.953	0.102	0.6353	30	171	1.11	0.156	0.50352	131	2292	0.849	0.135	0.22719
CASKIN2	lung-function	1.042	0.087	0.6356	32	162	1.112	0.16	0.50528	231	3238	1.014	0.104	0.8954
MUC5AC	asthma	1.114	0.138	0.4332	32	210	1.094	0.141	0.52261	20	36	1.754	0.702	0.42381
SLC6A4	lung-function	0.858	0.431	0.7226	10	11	1.451	0.585	0.52418	71	160	0.459	0.638	0.22247
TOB2	allergy	1.089	0.167	0.608	11	53	0.843	0.279	0.54044	48	641	1.256	0.208	0.27286
MICA	lung-function	0.72	0.17	0.0534	4	62	0.853	0.261	0.54154	56	1068	0.636	0.224	0.04312
ERMP1	allergy	0.956	0.14	0.7502	21	89	0.879	0.215	0.54819	162	986	1.018	0.185	0.92236
MPHOSPH9	allergy	1.2	0.108	0.09149	34	93	1.132	0.209	0.55204	162	1816	1.226	0.126	0.10682
EFEMP2	allergy	1.123	0.234	0.6208	11	14	0.738	0.52	0.55883	94	419	1.248	0.261	0.39666
IL18R1	allergy	1.042	0.275	0.8799	12	13	0.729	0.545	0.56172	72	283	1.177	0.318	0.60764
ABLIM3	lung-function	0.916	0.104	0.3991	41	128	0.902	0.18	0.56723	194	2323	0.923	0.128	0.52995
RPRD2	allergy	0.974	0.138	0.8472	19	43	0.846	0.308	0.58742	156	1459	1.008	0.154	0.95613
SNX32	allergy	1.239	0.216	0.3205	17	24	0.806	0.407	0.59506	89	368	1.467	0.255	0.13232
SSH2	lung-function	0.799	0.168	0.183	21	50	1.161	0.283	0.59767	142	1188	0.652	0.209	0.0408
GSTCD	lung-function	0.971	0.128	0.8197	11	107	0.903	0.196	0.60114	104	1199	1.026	0.169	0.88003
BCAR1	lung-function	0.919	0.071	0.2313	44	296	0.94	0.12	0.60287	332	5147	0.908	0.087	0.27044
ARHGAP15	allergy	0.991	0.295	0.9757	4	5	1.524	0.822	0.60834	84	361	0.93	0.316	0.8184
LRP1	lung-function	0.932	0.068	0.3001	77	288	1.064	0.121	0.60889	582	6031	0.877	0.082	0.10986
MMP15	lung-function	1.029	0.127	0.8209	27	173	1.079	0.155	0.62166	152	761	0.934	0.22	0.75778
HLA-C	allergy	1.112	0.072	0.1402	2	54	0.875	0.278	0.63011	317	6028	1.131	0.075	0.0977
TOMM40L	allergy	1.482	0.346	0.2554	3	5	1.482	0.819	0.63077	33	158	1.482	0.382	0.30259
ADAM19	lung-function	1.158	0.107	0.1705	25	91	1.106	0.211	0.63241	183	1951	1.177	0.124	0.19054
ACO2	allergy	0.919	0.122	0.4899	17	113	1.093	0.19	0.64114	70	1638	0.812	0.16	0.19445
ZNF652	asthma	0.588	0.465	0.2543	8	8	0.732	0.678	0.64604	63	153	0.484	0.639	0.25687
HDAC3	allergy	1.511	0.446	0.3552	7	7	1.383	0.707	0.64621	43	61	1.602	0.576	0.41312
B4GALT3	allergy	0.994	0.293	0.9823	9	10	0.758	0.61	0.64964	57	280	1.077	0.334	0.82343
F11R	allergy	1.13	0.192	0.5243	15	31	0.851	0.36	0.65323	56	534	1.266	0.227	0.29997
HLA-DQB1	asthma,lung-function	1.043	0.12	0.7224	3	22	0.827	0.425	0.6543	40	2162	1.064	0.125	0.61608
NFKBIA	allergy	1.361	0.283	0.2751	7	10	1.298	0.604	0.6657	42	246	1.38	0.32	0.31429
ERBB3	allergy	0.939	0.118	0.5936	34	109	1.082	0.194	0.68235	180	1809	0.864	0.148	0.32432
QSOX2	lung-function	0.979	0.084	0.802	28	193	1.06	0.147	0.69447	128	3629	0.943	0.101	0.56542
SLC25A46	allergy	1.097	0.221	0.6749	11	26	1.162	0.387	0.69822	67	443	1.067	0.27	0.80938
RHOBTB3	lung-function	0.886	0.208	0.5613	16	37	0.882	0.33	0.7051	93	526	0.888	0.268	0.65918
BCL6	allergy	0.841	0.185	0.3475	14	50	0.899	0.284	0.70793	88	709	0.8	0.243	0.3594
OGFOD2	allergy	0.916	0.148	0.5562	15	65	1.095	0.248	0.71371	107	1201	0.83	0.185	0.31424
TSEN54	lung-function	1.15	0.166	0.4006	13	49	1.109	0.287	0.71906	97	716	1.171	0.203	0.43812
ADAMTS4	allergy	0.962	0.169	0.8177	29	49	1.099	0.285	0.73962	137	855	0.894	0.211	0.59492
AAGAB	allergy	0.83	0.219	0.395	14	35	0.894	0.338	0.73996	91	516	0.786	0.288	0.40393
SH2B3	allergy	0.964	0.125	0.7687	20	73	1.078	0.236	0.75179	151	1744	0.923	0.147	0.5872
PPOX	allergy	0.912	0.157	0.5551	13	146	0.95	0.168	0.75921	92	244	0.694	0.434	0.39956
INPP5D	allergy	1.1	0.121	0.4277	9	81	0.939	0.224	0.77883	114	1464	1.174	0.143	0.26213
CRYBA1	lung-function	1.09	0.141	0.5416	6	42	1.088	0.306	0.78258	40	1260	1.091	0.159	0.58614
GNGT2	allergy	1.765	0.414	0.17	4	8	0.832	0.681	0.78672	16	48	2.746	0.522	0.05283
CAMK4	allergy	0.812	0.386	0.5885	3	5	0.804	0.821	0.7906	43	204	0.814	0.437	0.63726
SBNO1	allergy	1.014	0.166	0.9311	17	61	0.936	0.258	0.79634	117	694	1.074	0.216	0.74212
TNS1	lung-function	1.007	0.057	0.9099	70	474	0.977	0.096	0.81082	362	7145	1.023	0.071	0.75012
SLC30A10	lung-function	1.294	0.235	0.2731	3	10	0.863	0.616	0.81096	49	394	1.386	0.254	0.19906
TEF	allergy	1.263	0.384	0.5441	5	6	1.192	0.758	0.81685	39	129	1.288	0.446	0.57037
IQGAP1	allergy	0.969	0.133	0.8098	37	80	1.052	0.226	0.82413	210	1371	0.927	0.165	0.64557
NAB2	allergy	0.798	0.352	0.5223	10	14	1.122	0.519	0.82469	68	231	0.598	0.478	0.28278
PMM1	allergy	1.346	0.228	0.1918	9	22	1.094	0.417	0.82981	68	326	1.47	0.272	0.15625
KIAA1109	allergy,asthma	1.123	0.087	0.1824	68	179	0.968	0.153	0.83133	634	2678	1.206	0.106	0.07667
EFCAB5	lung-function	0.929	0.075	0.3294	48	245	0.973	0.131	0.83401	254	4664	0.909	0.092	0.29674
PRRC2A	allergy	0.974	0.084	0.7583	83	141	1.035	0.171	0.84049	386	4022	0.956	0.097	0.64018
IL2RA	allergy	1.072	0.229	0.7608	11	25	0.924	0.396	0.84186	45	379	1.155	0.28	0.60744
GPANK1	allergy	0.975	0.129	0.8462	14	118	1.036	0.186	0.84784	71	1173	0.922	0.179	0.65024
ORMDL3	allergy	1.122	0.33	0.7281	8	12	0.898	0.562	0.84817	37	161	1.261	0.408	0.56958
COQ10A	allergy	1.015	0.319	0.9629	5	10	1.119	0.602	0.85195	49	238	0.977	0.375	0.95093
SUOX	allergy	1.008	0.09	0.9314	8	153	1.031	0.165	0.85216	90	3055	0.998	0.108	0.98471
TARS2	allergy	1.128	0.21	0.5655	21	28	0.934	0.373	0.85479	143	438	1.231	0.253	0.41282
THEM4	allergy	0.995	0.152	0.9724	7	131	0.972	0.178	0.87457	39	385	1.057	0.29	0.84802
MYL6B	allergy	1.003	0.248	0.9889	8	9	0.907	0.636	0.87799	48	459	1.022	0.269	0.93621
FBXW2	allergy	0.997	0.18	0.9856	9	40	1.046	0.314	0.88584	38	727	0.973	0.22	0.90229
THSD4	lung-function	1.086	0.162	0.6077	41	57	0.963	0.266	0.88588	215	728	1.166	0.203	0.44983
STAT6	allergy,asthma	0.698	0.365	0.3237	11	12	0.924	0.566	0.88897	86	239	0.571	0.478	0.24046
USF1	allergy	1.288	0.394	0.5208	4	5	0.894	0.827	0.89245	45	114	1.434	0.448	0.42146
ALOX15	allergy	1.018	0.085	0.8383	26	187	1.019	0.149	0.89954	162	3244	1.017	0.104	0.87233
ZPBP2	allergy	1.107	0.148	0.4897	9	49	0.975	0.285	0.93043	63	1011	1.16	0.172	0.38992
CISD3	lung-function	0.785	0.482	0.6158	4	7	0.949	0.719	0.94234	28	101	0.672	0.651	0.54085
PPP2R1B	allergy	0.87	0.119	0.2419	16	36	1.018	0.331	0.95765	103	2520	0.85	0.127	0.20241
SPPL2C	lung-function	1.056	0.104	0.5966	35	145	0.995	0.169	0.97464	130	1879	1.095	0.131	0.48765
BOLL	allergy	0.951	0.206	0.8091	9	34	1.009	0.341	0.97809	59	542	0.919	0.26	0.74542
AQP5	allergy	1.152	0.177	0.4252	11	30	1.009	0.361	0.98015	55	700	1.201	0.203	0.36732
MYPN	lung-function	0.938	0.096	0.5063	53	182	0.998	0.151	0.98756	257	2519	0.9	0.124	0.39726
MFSD9	allergy	0.955	0.093	0.624	21	134	0.999	0.175	0.99417	102	3083	0.939	0.11	0.56587
ARL6IP4	allergy	0.92	0.165	0.6135	14	42	1	0.31	0.99885	128	1024	0.89	0.195	0.55038

[truncated: 2 more sheets: TableS11, TableS12]
